# Supplementary material for: Procedures to Select Digital Sensing Technologies for Passive Data Collection With Children and Their Caregivers: Qualitative Cultural Assessment in South Africa and Nepal
Source: JMIR Pediatr Parent. 2019 Jan 16;2(1):e12366. doi: 10.2196/12366 (PMC6716492; doi:10.2196/12366)
Supplement: Multimedia Appendix 11 [file pediatrics_v2i1e12366_app11.xlsx]

## Sheet: Sheet1
Sequence	Quote Reference	Quote
1	CONF_CVR_Q01	P: In the community, most people might not accept. P: They won't accept. (2-3 people at once) P: They might think people outside would know about what's going on in the family. P: Others would know what they ate, what they did, etc. P: And those who don't maintain cleanliness, they might not be willing. […] P: Most would not be willing. (2-3 people at once) P: They would think that the device is …
2	CONF_CVR_Q02	P: There will be problem. When the device is placed at home, it shouldn't be taken away. Sometimes wife and husband may quarrel in a room. If that information will be seen by other people in the community then it will create problem. We might not realize that there is a camera. Arguments can happen any time at home, and during that, it might be problematic. This may be possible problem that may a…
3	CONF_CVR_Q03	P: If a person does bad things, then he/she might be afraid. It will be easy for us. We don't do bad things. P: People who speak or do bad things, who think negative might not be willing to put the device. Others might be willing. (Nepal caregiver FGD #2)
4	CONF_CVR_Q04	I see that they will not accept them because they will think you have come to search them about the things they do at home maybe the ending will be that they will think you will call the police, or you see or you are there to like their news something like that, like these one who are counting Census you get there to count them and someone will say ‘you were waiting for me to have the television …
5	CONF_CVR_Q05	When the device is kept, for us females, it becomes easy on one hand, but might also bring problem on the other hand. For instance, someone new person might come to the house, and we might talk to them, invite them. But when the husband comes later and sees, he might be suspicious and ask who the person was. [Laughs] There might be problems then. (Nepal caregiver FGD #3)
6	CONF_CVR_Q06	It can be placed only in children's room, it is fine. If someone watch only children activities then there may not be any problem. But there are no separate rooms in most houses. Some people stay in same room with children, and they share same kitchen. Therefore, if someone watches family discussion and other private activities which is not supposed to be seen by others, this will create problems…
7	CONF_CVR_Q07	Yes, I almost had the same problem as the sister that if it is in my home I can be able to restrict myself not to do something that I would not want you to find out, I can cover it with something so that it will not be able to see me things like that, especially the community members that are us, I won’t exclude myself I will also include myself, the community members there are things that they d…
8	CONF_CVR_Q08	Devi's opinion is also good. There's no sound. Community people won't watch. It is only FCHVs who will watch. So she might understand the family environment and help advice family. It doesn't record sound, and other community people won't watch. Rather, FCHVs and other educated people will watch, and try to sort things out. For instance, they might advise like this is happening, and that we shoul…
9	CONF_CVR_Q09	P: They would only accept if it can only be seen by us and handled by us. P: Yes, if they could only see. P: If that's taken to community and elsewhere, the friends and families won't be willing, will they? P: No, they won't. (Nepal community health workers FGD #1).
10	CONF_CAR_Q01	P: There might be leakage of private information about family. P: There will obviously be fear. P: If all people were good, then it might not be a problem. But it isn't so. … P: I think it is not possible. (2-3 participants) … P: It is not possible. At home, we scold our children sometimes, we shout at someone. (2 participants) (Laughs) And later when research team sees that, then we will feel ba…
11	CONF_CAR_Q02	P: some people think that he/she used to know all their privacy matter and will be negative towards this and some people think that this is useful device and will be positive to keep at their home. P: I think so. P: I think some people may accept and some people may not accept. P: they won’t accept due to their fear about privacy matter. They would mostly worried about their private conversation …
12	CONF_CAR_Q03	Yes, there is that thing, because my grandchild cries until she hides because she sees I hit, so those are the things that don’t have to be seen and heard because once I am yelling sometimes I say inappropriate words. (South Africa caregivers FGD (22Nov)
13	CONF_CAR_Q04	P: Family members won't be willing to try this. My father and mother (in laws) talk about secret things that the daughter-in-law are not supposed to listen to. And if we listen to what they talk, they will scold for sure. So this should not be placed at home. (Laughs) … P: In my view, it is not good. Sometimes, we might not be happy and grumble about what mother-in-law did. And when mother-in-law…
14	CONF_CWC_Q01	P: Yes, there might be husband and wife staying together and chatting, and the child might enter. The device captures the photo, and others might see that picture. P: And people might think badly. In Nepal, most people don't think positive. P: Every husband and wife would do that. P: There might not be a lot of such photos, but few also might cause problems. P: People might think that because of …
15	CONF_CWC_Q02	I imagine that there will be quite a lot of resistance with the technology being installed. To the type of information , if its about how many hours you spend playing with your child or what time of the day you eat probably people will feel that’s fine but the fact that there is technology that is recording stuff. While you tell them that its recording A the fact its it could be recording a fight…
16	CONF_CWC_Q03	In my community, people might think that it won't go out, it is only for the family, it won't be revealed out. We say so. If the video is not given to others, then I think most of the people will be like Devi, there won't be people like Sita. As Sita has not understood the things, she is worried to keep it but Devi understood about the device and she has agreed to use it. So, those people who wil…
17	CONF_CWC_Q04	[They] will not accept it all that is a video because they will think it will show them bathing… like bathing or maybe those who are taking whoonga [recreational drug made from antiretroviral medication] they will see that they are taking whoonga and those who are stealing they will be seen that they are living from stealing at this house you see things like that. (South Africa community health w…
18	SAFE_CVR_Q01	P: There might be chance of stealing. If a thief finds out the device, he/she will definitely steal. There is no place to hide the device at a room. … P: There will be fear of stealing. P: Even in the daytime, there are instances of theft. P: But, we can keep the device safe where people don't find. P: Still people might tell others that they have something in their house. P: But the device is ke…
19	SAFE_CVR_Q02	P: I am in the middle of Sita and Devi. (Others laugh) We don't have house, but a temporary house (room). When the device is kept inside, children might pull out and throw it away. We don't have cupboard. Where do we place that! Attach above in the tin? (Others laugh) If placed outside, people might steal. (Nepal caregiver FGD #3)
20	SAFE_CVR_Q03	P: If the child is not aware of (device), then he/she might break. P: They might not notice. P: The children play around, that's the matter. P: We might need to put that without the children's notice. P: Regarding stealing, it would not happen. (Nepal community health workers FGD#2)
21	SAFE_CWC_Q01	P: It might also break. P: While children play, they might argue and fight, or play with the device or pull the device out. That is also a disadvantage. And some children might steal the device. Some even steal pencil, so they might steal the device as well. (Nepal caregiver FGD#1)
22	SAFE_CWC_Q02	P: People might also steal the device. P: Yes, others might steal. P: Someone might see the child wearing the device or something hanging down the neck. Then other children might ask for the device, or maybe break the device and take away … P: The children play together, and one of them can break the device. The elder ones might steal the device and break. They might be curious and want to see th…
23	SAFE_CWC_Q03	P: The child might take out the device and play with it. … I: Will there be any problems to the child? P: No, there won't. There might be fear that instead of wearing the device the child might pull it out, play with it, or destroy it. … P: We can tell the child not to play with the device. … I: You won't be worried about breaking of the device? P: If the child cares, there will be no problem. I:…
24	SAFE_CWC_Q04	In the video, it shows children playing in the ground outside the home. Children here don't play outside, but they might throw it inside home, or break the device. That's it… In this, I think it's like Sita. The device might get stolen - someone might cajole the child and steal the device. The device might also get broken when the child falls while playing. (Nepal caregiver KII#3)
25	SAFE_CWC_Q05	I think this technology is better in the rural area but saying that if one out three children wears this, then they might try to snatch it, look at it, take it off and could throw it and could fight for it and in the city reason, it is not applicable to determine the distance between the mother and the child. They won't accept to use this… If we see in the rural setting, they might find the devic…
26	SAFE_CWC_Q06	the devices that is put on the child I am not sure about because either the child or someone else can just simply take it off the child. The one placed around the neck… (South Africa health organization workers KII#1)
27	ACPT_CVR_Q01	P: In this, Sita might be right. For instance, you might provide us the device now and we would install it at home. The next day, husband might shout at me telling why I brought it at home - 'to show my misbehavior when I am drunk!'. (Laugh) P: Husbands are educated. They might agree if we convinced and made them understand. But mother-in-law might not accept easily, and it is difficult for us to…
28	ACPT_CVR_Q02	P: I have seen mostly wife run their family in my society. The male member of the family only drinks alcohol, sleeps whole day, spend the whole money. M: We must ask only with women for the permission? P: I think that who runs the family member better ask to them for the permission. M: We must ask for mother in law or not? P: Yes, we must ask for mother in law because somewhere they also handle t…
29	ACPT_CVR_Q03	It will be difficult whom to take support or whom to shout at, it will be difficult for the mother who looks after many children. There will be the children of her elder son, younger son, it would be difficult whom to support as entire video is shouted. They may tell that the grandmother is not caring the child who is crying or playing on dirt and she is only looking after those children who is h…
30	ACPT_CVR_Q04	Maybe it can be the head of the household because we grew up in families where you find that the father is the one that makes the decisions in the house, if I were to put the one that is like a camera if the father of the house does not agree with that you cannot do it because he is the one in charge of the household. (South Africa community health workers FGD#2)
31	ACPT_CVR_Q05	If we speak to the head of the household they will then give us a general idea of the life lived in the household or if these adolescents listen to the household heads authority because the strong authority that they will listen to will not be us but the household head. It will depend because in some households where there is a father or uncle that sexually abuses children, they will not want to …
32	ACPT_CVR_Q06	In my own opinion yes it will not be acceptable in some of the household but in others the will accept it in a way that they will told maybe this thing will show if there is an uncle raping the child here, maybe they will be told they will see that maybe they can accept it in that way. (South Africa community health worker FGD14Nov)
33	ACPT_CAR_Q01	As it records everything that we speak. Some of the conversation within the parents and children could be secret, it would record all the conversation. So, I didn't find it a good one and in our community, everyone is into their own life, sometime they might be talking on the phones, they have been working and so they might be talking about the office works. There might come the situation in whic…
34	ACPT_EAR_Q01	If I want to keep this technology, I have to take advice from my family member then I won't have any tension and we have no fear that other might listen us. I think Sita is worried to keep this device because she have fear about her husband and mother in law. If I want to keep this device at my house first of all I have to take advice from brother in law, father in law, mother in law and my husba…
35	ACPT_EAR_Q02	We have been collecting a lot of data as the HSRC does for a while now just but again ours related to specifics of what we are doing as some families have found it quite intimidating at first, so I am not sure what their reaction would be to an actual device that they know will be there like you talked about the air quality. For us some of them has been a road of building a good relationship befo…
36	ACPT_CWC_Q01	M: And will family members including husband and mother-in-law be willing? P: In this, they will be willing. P: There's nothing to be denied about it. P: We need to ask about the device that needs to be put at home. But this one which the child wears around neck, it won't be a problem. P: It is like carrying a camera by a child. It is like carrying a mobile and capturing photos. (Nepal caregivers…
37	ACPT_CWC_Q02	I: whose permission should be talked in family if we try to use this technology? P: I think in family mainly we must ask with father of children around my community. Many people think that mother make their children bad and if children do good all credit will go to father. Mainly we must ask with father. (Nepal community health worker KII#1)
38	ACPT_CWC_Q03	P: The child needs to go to the school. The school might sent them by telling something about it. P: Yes, we can also know about the child's school activities. P: Some people may not know about the device and they may ask about what they are wearing. P: Some may also get scared whether the device would be taken by other people. The device might also get lost. P: The teachers might not also be abl…
39	ACPT_CWC_Q04	As I told you, people will have such kind of mentality. We don't leave the children of 5-6 years old kids alone. When the child must go outside, they are sent with elder brother or sister or any other person. If we hung that camera and sent them, those people will feel bad, they might feel bad as if the person is going to take the child somewhere. They think that the parents don't have any trust …
40	ACPT_CWC_Q05	Rather than not saying it, if the child is sent in a group and if other children are not wearing it and only he/she is wearing it, other may find it show off. Some children could also be excluded from the group as they have worn the device that could click their photo as well. A lot of things could happen. It might harm, if one child has worn this kind of necklace among 3 or 4 children, then they…
41	ACPT_PRX_Q01	P: I don't think it requires permission. It is for the care of children. I: We still have to take someone's permission. Is taking mother's permission okay? P: Yes (Nepal caregiver KII#1)
42	ACPT_PRX_Q02	I: Whose permission do we need to take to put the device to mother and child? P: Anyone's permission is fine, either mine or mother's. As long as there's common view among family members, it is fine. (Nepal caregiver KII#3)
43	ACPT_ENV_Q01	P: We need to ask anyone who is in the house and discuss. P: I don't think everyone's permission is needed. P: In most of the polio programs, mothers come with their child. If we tell mothers during that, they can tell to their family. P: All would agree in this. If we tell mother, she will tell her (Nepal community health worker FGD#2)
44	ACPT_ENV_Q02	Some would not accept these devices reason being they know that they are doing something wrong but for someone that wants their children to be safe and want to help their family would accept these devices. But sometimes the fathers of these families are hard headed sometimes but the mothers are more eager to accept and who knows maybe these devices might be able to identify criminals but some wou…
45	INTF_CWC_01	I think I might be a problem because other children will ask what is it that you are wearing maybe even try to take it off when they are playing they will also want to see what is this, then the child will eventually take it off. (South Africa community health worker FGD 15Nov)
46	INTF_CWC_02	I think if children pull that chain, it might effect for his neck. They might get excited about this device and can pull it so that problem can be arise in his neck. I think if it may be put in children hands then there might not be such problem like this. (Nepal caregiver KII#4)
47	INTF_CWC_03	I think I might be a problem because other children will ask what is it that you are wearing maybe even try to take it off when they are playing they will also want to see what is this, then the child will eventually take it off. (South Africa community health worker FGD2)
48	INTF_CWC_04	My son doesn't like to wear anything. If I wear a necklace on him, he says he doesn't like to wear because it itches. So he asks me to pull it out. (Nepal caregivers FGD#3).
49	INTF_CWC_05	I think if children pull that chain, it might effect for his neck. They might get excited about this device and can pull it so that problem can be arise in his neck. I think if it may be put in children hands then there might not be such problem like this. (Nepal caregiver KII#4)
50	UTLT_CVR_01	P: What I understood is that after using this camera we can know the children activities. We can also watch all the children activities like if they fought, or jumped, etc. after transferring in laptop and mobile too. P: We may know good and bad activities done by children. … P: It is good. We can watch activities of children or elder person. We can watch any naughty activities of children. Somet…
51	UTLT_CVR_02	They find it helpful because when people go out leaving their children at home, some might come and beat the children. We won't be able to know whose fault it was, we won't be able to know who comes or goes from the home, we won't be able to know the reality. So, this device will help to reveal the reality. Within our family, we can know who, son or daughter, have done the mistake. Sometimes they…
52	UTLT_CVR_03	P: At some times, we can't know what they have been going through. When we are at work, we can't know. But if we put that device, we can know what's happening. P: And because of this, we can know about how the child is playing, how the child is speaking with others, how the child is eating, how often the child is sleeping, etc? (South Africa community health worker FGD15Nov)
53	UTLT_CVR_04	I think if it is said the way of sleeping, the tool that I saw shows when the child is sleeping maybe if there is an abuse it can appear when the child is sleeping, it is important in children. (South Africa community health worker FGD2)
54	UTLT_CVR_05	Lets just say maybe the father and mother are asleep and the child is asleep in their own room and we suppose that it’s a girl and the father of the household is sexually deviant. What would work here is if we would find out though someone or the child telling us that my father does 1, 2, and 3. If we wanted to intervene in the matter, supposed that this devices has not been installed and everyon…
55	UTLT_CVR_06	Yes we would be able to use the information because in most cases you would find that the child is being abused in the household and ends up running away and we have no idea how the treat is like at home but if there is something that could tell us what actually is happening. That you would be extremely helpful. … I think that would help us because in this day and time I child will report on sexu…
56	UTLT_CVR_07	P: Yes, regarding their health, we can know a lot from the playing and moving behaviors. If children are unwell, they feel difficult and tired which can be seen in their face. They might not want to move. When we see the video of children playing, some might seem active if they are well. And if someone is unwell and feeling difficult, they might seem little inactive or may rest. It will be very h…
57	UTLT_CVR_08	P: we can watch children activities at their home, their eating habit, sleeping activities learning activities. P: some mothers don’t care about their children so from this technology we can know the mother and children caring habit. P: we can know the children playing activities after keeping this camera at home. … P: I think we can know the information given by family member to us (fchv)and the…
58	UTLT_CVR_09	P: As can be seen (from videos), we can say (to the families) that we shouldn't let children fight. If the child is playing with dirt, we should tell them not to do that. P: Mainly we should tell (family members) not to let children fight. But they grow by fighting and playing. … P: Whether the person in a room is working, or is not caring the children, or whether the child is playing, we can kno…
59	UTLT_CVR_10	Let’s just say maybe the father and mother are asleep and the child is asleep in their own room and we suppose that it’s a girl and the father of the household is sexually deviant. What would work here is if we would find out though someone or the child telling us that my father does 1, 2, and 3. If we wanted to intervene in the matter, supposed that this devices has not been installed and everyo…
60	UTLT_CVR_11	P: Maybe if you were able to see the video when it has finished recording, you see there is the work she is doing, she is doing house chores maybe you see a lady cooking she has put the pot here and then she leaves the pot and there is a child here, things like that that are happening at home that work maybe she is washing dishes then the water spills on the floor then the child come to…whatever …
61	UTLT_CVR_12	I would say 8 years because when it still small like 5 years or 3 years anyone can come in and rape the child maybe it is sleeping in another bedroom and also maybe in this house hold there are 2 girls and 3 boys sleeping together, you will also see that these people have grown and they are sleeping in one room, and that you can say because the boy have grown maybe they are smoking dagga, you ca …
62	UTLT_CVR_13	I can say there is one, there was that one that was shown that was showing the whole house, and so that you can see if the child is sleeping (background noise) is he sleeping on the bed or he sleeps on the floor. (South Africa community health worker FGD15Nov)
63	UTLT_CVR_14	Yes it would help us in our work because in some household it might be a tavern and there is no sleep, children need to go to school in the morning but the sound from the tavern seized at three AM. How is that child supposed to concentrate during the day at school while it did not have enough rest. (South Africa health organization worker KII#2)
64	UTLT_CAR_01	P: [Video] is fine. But we can't listen to what the child spoke during playing. Sometimes, they might talk badly. If we could listen their talking, then we can suggest them not to do that again. By just seeing them move, we might not get anything. P: We also need to know what they speak and what they do. P: If they have learnt some bad word while playing outside, and use that word while playing w…
65	UTLT_CAR_02	M: And how helpful do you think the device is for the health of the children? P: If the child is having cough, we will be able to listen the sound of child. That's all. P: We can also listen if a child is having wheezing problems, or is sneezing. P: But it is easier to identify these through camera than this one. (to above participant) P: Yes, camera is easier. P: But in this device, we can liste…
66	UTLT_CAR_03	P: We can hear what the child speaks, for instance whether the child coughs, or says 'aaiya'. Then we can ask them how they are feeling, whether they are ill, and so on. Then we can take them to check-up, provide medications. If the child has fever, the child mutters 'aaiya', and we can know. (Nepal caregivers FGD#2)
67	UTLT_CAR_04	P: … Rather bad people will improve. … P: People will improve. They might become more aware that if they speak something bad, the device will record. P: There will be fear. They might improve thinking that research team and FCHVs will hear the recording. (Nepal caregivers FGD#2)
68	UTLT_CAR_05	M: and from this we can know household quarrel. P: it would be helpful little bit. P: nobody can lie about such activities like quarrel, fight, talk if we use this recording device. P: yes, it will be useful in our work. P: I think it will be helpful in our work. (Nepal community health workers FGD#1)
69	UTLT_CAR_06	P: We also need to know that [quarreling]. it's better for us to know that. (Nepal community health workers FGD#2)
70	UTLT_CAR_07	P: I think it can be helpful because you can hear maybe between the parent and the child, you can also hear the way they speak to each other, the way the communicate that how do they communicate and the tone of the voice, and if a child is speaking how does the parent respond, I think that will help there you will quickly see maybe the parent is hash towards the child or maybe he is okay when he …
71	UTLT_CAR_08	It will be helpful to know what the children have been speaking. And we can correct them if they are speaking badly. I: And what age group of children do you think the device is suitable? P: I think older than 4 years. Children younger than 4 years don't know anything. I: And they won't be able to speak clearly? P: Yes (Nepal caregiver KII#1)
72	UTLT_CAR_09	We can communicate accordingly after we listen to the conversation and it will be better. So, I think it's beneficial. (Nepal community health worker KII#1)
73	UTLT_EAR_01	It would help us because in a household that constantly has the radio on high, a child gets affected with that constant noise because it can-not concentrate with its school work. That’s another thing that can show us the living conditions of this household and a household that constantly has slamming doors we can see there that there is actually something wrong in that house. (South Africa health…
74	UTLT_EAR_02	You can go outside the house and do whatever you want to do, and then come back to rest, sit down with them. You can sit with them and talk with them, sing those songs together, doing whatever you are doing and then you find time to sit and feed them, you feed them. You can play with them and do everything with them in the yard as long as they are well fed with porridge. (South Africa caregiver F…
75	UTLT_EAR_03	When you are looking after a child there should be some noise maybe some songs that you sing to a child, maybe happiness that you have, anything that you are feeling or they [child] should be able to see or do [they should be able to see what you are doing or do what you are doing]. (South Africa caregivers FGD22Nov)
76	UTLT_EAR_04	Okay, what helps a child a lot in my knowledge, what helps him lot is when you speak of something like the child who cannot utter words is that you must speak and utter the words, it is easy to… like what you have said… don’t let him hear the things you don’t speak clearly to him it does not help him a lot in that way, what is important is that if you are speaking to the child even if the child c…
77	UTLT_EAR_05	Okay let’s say at home there is noise, someone is a drunkard and the child is also there and all these things are found, the things that can separate the child from that condition that is found that time. (South Africa caregiver FGD#2)
78	UTLT_CWC_01	P: For me, I liked that child necklace (narrative clip) more than this (continuous audio recorder) because if the child went to somewhere, or to play with dust, that will be recorded. By seeing that, we can know. This is only conversation. P: We can know what the child talks, whether he/she talked good or bad (interrupts) P: Rather than just good or bad talking, if it's video, we can know more wh…
79	UTLT_CWC_02	That will not show the voices of the things that are not right and other things that are happening in the yard that you do as family because you know sometimes there are fights and there are children you yell and sometimes you say words that are not proper. (South Africa caregivers FGD22Nov)
80	UTLT_CWC_03	P: I think this is good. When children go outside, we can know what they played, what they did, how they played. I think it is good to know where the child went to play. We can't always go wherever the child goes. And through this device, we can know about the child's location. (Nepal caregivers FGD#2)
81	UTLT_CWC_04	P: We [already] know the children activities at home. P: This is good way to know all the children activities outside and inside the home, like how they sleep, how they dance, how they play game. P: I think this is only for below 6 years children. There will be better if this technology used for young people. (Fchv laughs) P: small children don’t care about this technology so it will be better to…
82	UTLT_CWC_05	There is no specific room for children to play. Sometimes, they play here, sometimes in kitchen and sometimes in bedroom. They play anywhere depending on their mood - sometimes in the lower floor, and sometimes in the upper one. They play wherever they want. There's not a separate room for them to play. That's why, it is difficult to identify the appropriate place where to put the device. Sometim…
83	UTLT_CWC_06	I: How do you like the technology? P: I think this is use in children body. I think previous one is far better than this one. I: Why do think that previous one is better than this one? P: I think that, from previous one we can watch video of all children activities but from this we can only watch photos.so we don't know everything from photos only. We can't get all activities from photos. We know…
84	UTLT_CWC_07	P: It would be better if we could know beforehand. It is no use when we know after the activity is already done. P: If we see the child playing with dirt, we can tell them to wash their hands and feet. If we see that they are injured or pierced with thorns, then we can help them or pull out thorns. That's all. The previous one (CSV/TLV) was more beneficial. This is not much so. When used during a…
85	UTLT_CWC_08	P: It could help because, I want to speak from the child’s prospective. Its important for the child to eat now we will find out about the frequency of meals or if food is even available in the household or is there anyone that prepares food for the child and to monitor the poverty in the household so we can see where we could assist. Whether we could help in the morning or we discover that in thi…
86	UTLT_CWC_09	That would be helpful to us because when we are conducting milk and we find out that the child is losing weight, the devices that will collect meal times and patterns will help us identify why the child is losing weight because the household only eats once a day. (South Africa health organization worker KII#2)
87	UTLT_CWC_10	P: If the child gets kidnapped, then we can know. M: How do you like it? P: It is good. (4-5 participants) M: Can it be worn to a child at home? P: Yes, we can. (Nepal caregivers FGD#2)
88	UTLT_PRX_01	On the side of the mother, it would help in the development of the child because the more the parent becomes closer to their child the more the child develops well. A child that grows up without a parent becomes vulnerable and everyone knows this, either the child doesn’t know a mothers love or is used to his/her aunts who abuse them and the child grows up not having a good future to look forward…
89	UTLT_PRX_02	We can find the closeness of mother and child. We can also know how much he like to play and live with her mother after using this device. We can also know the children behavior i.e. either he like to be only with mother or like to play mobile or like to play with other children etc. (Nepal caregiver KII4)
90	UTLT_PRX_03	P: During eating time, the child needs mother, so they will be together. During sleeping time, the child needs mother, so they will be together. At other times, the child goes to play, and there will obviously be distance. So in this, I don't think there are any disadvantages or advantages. P: When the mother and child are together, it is an advantage. When they are far, it is a disadvantage. (Ne…
91	UTLT_PRX_04	P: Yes, it will be beneficial. P: It will be beneficial to child and mother both. We can also know if someone falls into something. P: Yes, and if somebody kidnaps child. P: We can also know where the child went, and what direction did the child go frm somewhere. P: If a child is stuck somewhere, or is lost, then we can find the child tracking where the child went. P: It is very good for me. (Nep…
92	UTLT_PRX_05	I think [the proximity beacon] is better [than audio recording], the one you wear and a child so that it will show how close you are to a child when you are at home. In some of the things maybe that you as a parent knows that when you are at home you behave like this in front of your children, you are able to be with a child in the yard because you are able to control your family inside the yard.…
93	UTLT_ENV_01	P: My mother-in-law is an asthma patient. So when it gets cold, it will be easier for us to tell her to keep herself warm; it'll be easier for us to tell her to cover herself and provide her oxygen. When there is dust around, it's easier for us to tell her to put on mask and stay safe. In sum, it is a good one. P: It might not happen that we start cleaning the house more often after the device is…
94	UTLT_ENV_02	P: We can refrain the child from going outside. … P: It is very helpful. P: Through the device, we will be able to know the environment, air quality. Then we can deny children from going outside (if environment is bad), and we can take care of them. So it might prevent some diseases. (Nepal caregivers FGD#02)
95	UTLT_ENV_03	P: We can know about the smoke and dust. … P: We can tell the people that they should not stay on dust and smoke through this. … P: We can tell them that the smoke and dust are on the surrounding, and forbide them going on such place and tell them that they might get infected by different diseases. (Nepal community health worker FGD#1)
96	UTLT_ENV_04	P: If we need to change our cooking pattern, then we can do later. So it's Devi for now. P: It is not necessary that we need to change our cooking behavior immediately sfter the device is put. P: But if changing our cooking pattern will reduce pollution, then we might have to do that. (Nepal caregivers FGD#03)
97	UTLT_ENV_05	P: So, on that case we can console them that it would be harmful if they reside on such place. Some might also be thinking that the windows are opened, so it would be fine but after using this device we can show them the amount of the smoke and tell them to shift on some safe places for the well-being of their kids. If the temperature or air quality is unfavourable then, we could tell them to shi…
